# Supplementary material for: Infection risk in inflammatory bowel disease patients treated with vedolizumab: a systematic review and meta-analysis
Source: Front Med (Lausanne). 2026 Jun 11;13:1806488. doi: 10.3389/fmed.2026.1806488 (PMC13293795; doi:10.3389/fmed.2026.1806488)
Supplement: Supplementary file 4 [file Table_4.xlsx]

## Sheet: Sheet1
Supplementary Table 4. Baseline characteristics of included studies.
Article Code	Title	Author	Year	Study Type	Study Location/Institution	Study Subjects	Age	Vedolizumab Intervention	Total Number of Patients in VDZ Group	Number of CD Patients in VDZ Group	Number of UC Patients in VDZ Group	Number of UC Patients in VDZ Group	Types of Infections and Corresponding Numbers in VDZ Group
Adar2019	Comparative safety and effectiveness of tumor necrosis factor α antagonists and vedolizumab in elderly IBD patients: A multicenter study	Adar T, Falcek DM, Sasidharan S, et al.	2019	Multicenter retrospective cohort study	Massachusetts General Hospital, Mount Sinai Hospital, Brooke Army Medical Center, USA	IBD: 234 cases (CD: 119, UC: 110, IBD-U: 5)	VDZ group: 68 ± 6 years	Standard induction and maintenance therapy with vedolizumab	103	51	51	18	Total infections: 18 cases, including: pneumonia 4, sepsis 2, urinary tract infection 0, abscess 3, Clostridium difficile infection 1, cytomegalovirus infection 0, dental infection 0, herpes zoster 0, upper respiratory tract infection 5, fever of unknown origin 1, gastroenteritis 2.
Alric2020	The effectiveness of either ustekinumab or vedolizumab in 239 patients with Crohn's disease refractory to anti-tumour necrosis factor	Alric H, Amiot A, Kirchgesner J, et al.	2020	Multicenter retrospective cohort study	Five university hospitals in the Paris region, France	CD: 239 cases	VDZ group: 40.0 ± 14.8 years	Intravenous vedolizumab 300 mg: induction at weeks 0, 2, 6, then maintenance every 8 weeks	132	132	0	38	Total infections: 38 cases, including: otorhinolaryngological infection 16, pulmonary infection 5, influenza or influenza-like illness 2, herpes zoster 1, nasopharyngitis 10, sinusitis 0, pharyngitis 6, skin infection 2, oral infection 0, neuromeningeal infection 1, urinary tract infection 3, gastrointestinal infection 8.
Amiot2019_3y	Three-year effectiveness and safety of vedolizumab therapy for inflammatory bowel disease: a prospective multi-centre cohort study	Amiot A, Serrero M, Peyrin-Biroulet L, et al.	2019	Prospective multicenter cohort study	41 centers in France	IBD: 294 cases (CD: 173, UC: 121)	39.5 ± 14.0 years	Intravenous vedolizumab 300 mg: induction at weeks 0, 2, 6, then maintenance every 8 weeks; may be intensified to every 4 weeks	294	173	121	35	Total infectious adverse events: 45 episodes (35 patients, 23.5%), including: nasopharyngitis 12, upper respiratory tract infection 9, gastrointestinal infection 9, influenza or influenza-like infection 3, sinusitis 2, pharyngitis 2, other infections 9.
Amiot2026	Five-year effectiveness of either ustekinumab or vedolizumab in 239 patients with Crohn's disease refractory to anti-tumour necrosis factor	Aurelien Amiot	2026	Multicenter retrospective cohort study	Five university hospitals in the Paris region, France	CD: 239 cases	VDZ group: 40.0 ± 14.8 years	Intravenous infusion: standard induction at weeks 0, 2, 6 and maintenance every 8 weeks	132	132	0	53	Total infections: 53. Types: pulmonary infection 6, influenza or influenza-like illness 3, COVID-19 2, herpes zoster 1, otorhinolaryngological infection 20, gastrointestinal infection 11, urinary tract infection 4, skin infection 4, oral infection 1, neuromeningeal infection 1, arthralgia 19, alopecia 1, Crohn’s disease flare 14.
Asscher2020	Comorbidity, not patient age, is associated with impaired safety outcomes in vedolizumab- and ustekinumab-treated patients with inflammatory bowel disease—a prospective multicentre cohort study	Vera E. R. Asscher	2020	Prospective multicenter cohort study	Multicenter in the Netherlands (ICC Registry)	IBD: 410 cases (VDZ: 203, UST: 207)	VDZ group: mean age 42.2 years (SD 16.0)	Standard vedolizumab therapy	203	152	51	70	Total infections: 70 cases. Most common: upper respiratory tract infection and influenza-like symptoms; detailed counts by type not reported.
Barberio2022	Incidence comparison of adverse events in patients with inflammatory bowel disease receiving different biologic agents: retrospective long-term evaluation	Barberio B, Savarino EV, Card T, et al.	2022	Single-center retrospective cohort study	IBD Center, University of Padua, Italy	Total cohort: IBD 238 cases (CD: 150, UC: 88). VDZ group: IBD 145 cases (CD: 84 [57.9%], UC: 61 [42.1%])	Age at diagnosis in VDZ group: mean 35.50 ± 17.40 years	Vedolizumab (VDZ): standard intravenous regimen, induction at weeks 0, 2, 6, then maintenance every 8 weeks	145	84	61	25	A. Infections leading to discontinuation (3 cases): bronchitis, bilateral pneumonia (with cough, dyspnea), herpes simplex virus reactivation. B. Non-discontinuation infections in first year (22 cases): respiratory tract infection, infectious gastroenteritis, herpes simplex virus and cytomegalovirus reactivation. Total infectious events (A+B): 25 cases (22 non-discontinuation events within 1 year).
Baumgart2016	Vedolizumab induction therapy for inflammatory bowel disease in clinical practice - a nationwide consecutive German cohort study	Baumgart D. C., Bokemeyer B., Drabik A., Stallmach A., Schreiber S.	2016	Multicenter prospective cohort study	24 centers in Germany (7 academic centers, 17 community centers)	IBD: 212 cases (CD: 97, UC: 115)	CD: 36 years (34–42); UC: 42 years (37–46)	Standard VDZ induction therapy: 300 mg IV at weeks 0, 2, 6	212	97	115	12	Nasopharyngitis 6, oral herpes 2, Helicobacter pylori gastritis 1, Clostridium difficile colitis 1, unspecified infection 1, fever 1.
Biemans2020	Vedolizumab for Inflammatory Bowel Disease: Two-Year Results of the Initiative on Crohn and Colitis (ICC) Registry, A Nationwide Prospective Observational Cohort Study	Biemans VBC, van der Woude CJ, Dijkstra G	2020	National prospective observational cohort study	Multicenter in the Netherlands	IBD: 310 cases (CD: 191, UC: 119)	CD: median 36.8 years (IQR: 27.0–52.5); UC: median 40.4 years (IQR: 30.2–55.5)	Standard intravenous vedolizumab: induction at weeks 0, 2, 6, maintenance every 8 weeks; ~35% received extra induction at week 10; ~23% had intensified maintenance intervals	310	191	119	133	Total infectious events: 133. By severity: serious infections 13 (3.7/100 PY), including 8 with concomitant immunosuppression; moderate infections 42 (12.1/100 PY); mild infections 78 (22.5/100 PY). Common sites: respiratory and gastrointestinal tracts.
Bohm2020	Comparative safety and effectiveness of vedolizumab to tumour necrosis factor antagonist therapy for Crohn's disease	Bohm M, Xu R, Zhang Y	2020	Multicenter retrospective cohort study	Multicenter in North America (VICTORY Consortium)	CD: 1266 cases	VDZ group: mean 25.59 years (SD: 13.81); TNF group: see Table 1 for mean age	Standard vedolizumab therapy; detailed induction and maintenance not specified	659	659	0	47	Total serious infections: 47. Types and counts: abscess 8, Clostridium difficile infection 7, other intestinal infections 5, skin infection 3, upper/lower respiratory tract infection 5, herpes zoster 2, Gram-negative bacteremia 2, others 15 (not listed separately).
Bor2020	Real-life efficacy of vedolizumab on endoscopic healing in inflammatory bowel disease - A nationwide Hungarian cohort study	Renáta Bor, Anna Fábián, Mária Matuz,	2020	National, multicenter, observational cohort study	Several university hospitals and teaching hospitals in Hungary	IBD: 204 cases (UC: 121, CD: 83)	39.59 ± 15.87 years (age at diagnosis)	Intravenous vedolizumab 300 mg: induction at weeks 0, 2, 6, then maintenance every 8 weeks	204	83	121	8	Total infections: 8 cases, including: infection 5 (2.45%), tuberculosis reactivation 3 (1.47%).
Bozon2023	Risk of infection in elderly patients with inflammatory bowel disease under biologics: A prospective, multicenter, observational, one-year follow-up comparative study	Anne Bozon, Stéphane Nancey, Mélanie Serrero,	2023	Prospective, multicenter, observational cohort study	Six university hospitals and two private clinics in France	Total IBD: 207 cases (CD: 112, UC: 95). VDZ/UST group: 94 cases (VDZ: 63, UST: 31). Anti-TNF group: 113 cases.	Median age 71 years (IQR 68-75)	Standard vedolizumab therapy	63	29	34	18	Total infections: 18 cases, including: urinary tract infection 6, digestive tract infection 4, pulmonary infection 9, Clostridium difficile infection 3, SARS-CoV-2 infection 1, herpes zoster 2. (Data for VDZ/UST combined group; VDZ not separated).
Buer2019	Real world data on effectiveness, safety and therapeutic drug monitoring of vedolizumab in patients with inflammatory bowel disease. A single center cohort	Lydia C. T. Buer, Bjørn A. Moum, Milada Cvancarova,	2019	Single-center, prospective, observational cohort study	Oslo University Hospital, Norway	IBD: 71 cases (CD: 47, UC: 24)	Median age 37 years (range 17-72)	Intravenous vedolizumab 300 mg: induction at weeks 0, 2, 6, 10, 14, then interval adjusted by response	71	47	24	20	Total infections: 20 cases, including: upper respiratory tract infection 4, urinary tract infection 1, Clostridium difficile infection 1. (Table 3: 10 infections in CD, 10 in UC; types not broken down; 6 antibiotic-treated infections identified from text).
Burgevin2022	Comparative Safety of Ustekinumab and Vedolizumab in Older Patients with Inflammatory Bowel Disease: A Biometric Cohort Study	Burgevin, A.; Caron, B.; Sasson, A.; Luc, A.; Netter, P.; Baumann, C.; Ananthakrishnan, A.N.; Peyrin-Brioulet, L.	2022	Multicenter retrospective cohort study	Nancy University Hospital, France; Massachusetts General Hospital, USA	Total IBD: 182 cases (CD: 115, UC: 66, IBD-U: 1)	VDZ group (CD+UC): median not reported; baseline age similar across groups; all patients >60 years	Standard VDZ induction and maintenance: 300 mg at weeks 0, 2, 6, then every 8 weeks	53	22	31	7	Total infections: 7 cases, including: pyelonephritis, urinary tract infection, pneumonia, herpes zoster, infectious diarrhea, perianal abscess (reported as infectious complications; exact counts not provided).
Chaparro2018	SHORT AND LONG-TERM EFFECTIVENESS AND SAFETY OF VEDOLIZUMAB IN INFLAMMATORY BOWEL DISEASE: RESULTS FROM THE SPANISH ENEIDA REGISTRY	Chaparro, M.; Garre, A.; Ricart, E.; Iborra, M.; Mesonero, F.; Vera, M.; Riestra, S.; García-Sánchez, V.; De Castro, L.; Martín-Cardona, A.; Aldeguer, X.; Minguez, M.; Barreiro-de Acosta, M.; Rivero, M.; Muñoz, F.; Andreu, M.; Bargalló, A.; Garcia-Planella, E.; Pérez Calle, J.L.; García-Sepulcre, M.F.; Bermejo, F.; Huguet, J.M.; Cabriada, J.L.; Gutiérrez, A.; Mañosa, M.; Villoria, A.; Carbajo, A.…	2018	Multicenter prospective registry cohort study	ENEIDA Registry, Spain (86 national centers)	Total IBD: 521 cases (CD: 249, UC: 244, IBD-U: 28)	Median 42 years (IQR 34-54)	Standard VDZ induction and maintenance; at least one induction dose	521	249	244	14	Total infections: 14 cases, including: sinopulmonary infection 6, gastrointestinal infection 3 (Clostridium difficile infection 2), conjunctivitis 1, varicella 1, herpes zoster reactivation 1, osteomyelitis 1, otitis media 1. From Table 6; rate: 2.6/100 PY.
Chen2025	Efficacy and safety of intravenous vedolizumab treatment in Chinese patients with moderate-to-severe Crohn's disease	Minhun Chen, Xiang Gao, Qian Cao, Guillermo Rossiter, Tadayuki Kitagawa, Yue Sun, Lili Yang	2025	Multicenter randomized, double-blind, placebo-controlled trial (RCT)	30 centers in China	CD: 215 cases (no UC patients)	VDZ group: mean 31.1 years (SD 10.1)	VDZ 300 mg IV: induction at weeks 0, 2, 6; maintenance every 4 or 8 weeks from weeks 14–58 based on week 10 response	144	144	0	82	Total infections in induction + maintenance: 82 cases, including: upper respiratory tract infection 53 (including nasopharyngitis), abdominal and gastrointestinal infection 17 (including CD flare, perianal abscess, perianal infection). (From Table 7 AESI; other types not listed separately).
Choi2022	The Risk of Tuberculosis in Patients With Inflammatory Bowel Disease Treated With Vedolizumab or Ustekinumab in Korea	Myeong Geun Choi, Byong Duk Ye, Suk-Kyun Yang, Tae Sun Shim, Kyung-Wook Jo, Sang Hyoung Park	2022	Single-center retrospective cohort study	Asan Medical Center, Seoul, South Korea	IBD: 238 cases (CD: 181, UC: 57)	37.0 ± 12.7 years	Standard vedolizumab (VDZ) therapy	125	68	57	0	Tuberculosis: 0 cases.
Christensen2018	Vedolizumab as Induction and Maintenance for Inflammatory Bowel Disease: 12-month Effectiveness and Safety	Britt Christensen, Ruben J. Colman, Dejan Micic, Peter R. Gibson, Sarah R. Goppinger, Andres Yarur, Christopher R. Weber, Russell D. Cohen, David T. Rubin	2018	Single-center prospective observational cohort study	Inflammatory Bowel Disease Center, University of Chicago Medical Center, USA	IBD: 136 cases (CD: 94, UC: 42)	Median: 39 years (IQR: 28-50); reported separately for CD/UC	Standard induction and maintenance with intravenous vedolizumab 300 mg at weeks 0, 2, 6, then every 8 weeks	136	94	42	40	Specific infections and counts (Table 3): enteric infection 8 (Clostridium difficile infection 6, viral gastroenteritis 1, CMV colitis 1), influenza or influenza-like illness 5, upper respiratory tract infection 3, sinopulmonary infection 7 (pneumonia 2, pharyngitis 1, sinusitis 4), postoperative complication 2, miscellaneous infection 4 (herpes zoster 1, urinary tract infection 1, hand-foot-mout…
Cohen2020	Vedolizumab is effective and safe in elderly inflammatory bowel disease patients: a binational, multicenter, retrospective cohort study	Nathaniel Aviv Cohen, Nikolas Plevris, Uri Kopylov, et al.	2020	Multicenter retrospective cohort study	Multiple medical centers in Israel and Edinburgh, UK	Total IBD: 284 cases (elderly group [≥60 years]: 144 cases, including CD: 82, UC: 62; young group [≤40 years]: 140 cases, including CD: 83, UC: 57)	Elderly group: 70.2 ± 7.3 years; young group: 29.6 ± 5.7 years	Standard induction and maintenance with vedolizumab; regimen not detailed	284	165	119	20	Overall infections with VDZ (not age-stratified, Table 4): nasopharyngeal infection 12 (young 3, elderly 9), gastrointestinal infection 1 (elderly 1), Clostridium difficile infection 2 (elderly 2), urinary tract infection 2 (elderly 2), cellulitis 2 (elderly 2), vulvar abscess 1 (elderly 1). Text: infection rate significantly higher in elderly (12% vs. 2%, P=0.002), mostly upper respiratory tract…
Colombel2017	The safety of vedolizumab for ulcerative colitis and Crohn's disease	Jean- Frédéric Colombel, Bruce E Sands, Paul Rutgeerts, et al.	2017	Integrated safety analysis of multiple randomized controlled trials (RCTs)	Global multicenter (integrated data from 6 clinical trials)	Total IBD: 2932 cases. VDZ group: 2830 cases (CD: 1770, UC: 1114); placebo group: 504 cases (CD: unknown, UC: unknown; reported as 504 cases in Table 1 without subtype breakdown).	VDZ group: UC 40.4 ± 13.4 years, CD 36.8 ± 12.5 years (Table 1); placebo group: 38.8 ± 13.1 years	Standard induction and maintenance with vedolizumab; based on GEMINI and other trial protocols	2830	1770	1114		Overall infections in VDZ group: upper respiratory tract infection (EAIR 28.6/100 PY, >50% of reported infections, Table 4); gastrointestinal infection (EAIR 5.8/100 PY), including Clostridium difficile infection (EAIR 0.7/100 PY, Tables 4,5); lower respiratory and pulmonary infection rates similar to placebo; all other infections <5/100 PY. Serious infections (EAIR 4.3/100 PY, Table 5): Clostrid…
Conrad2016	Vedolizumab Therapy in Severe Pediatric Inflammatory Bowel Disease	Conrad MA, Stein RE, Maxwell EC,	2016	Single-center prospective observational cohort study	Children’s Hospital of Philadelphia (CHOP), USA	IBD: 21 cases (CD: 16, UC: 3, IBD-U: 2)	13-21 years	Standard vedolizumab induction at weeks 0, 2, 6 and maintenance every 8 weeks	21	16	3	11	Upper respiratory tract infection: 5 episodes; nasopharyngitis: 2 episodes; skin infection: 2 episodes; pyelonephritis: 1 episode; sinusitis: 1 episode. Clostridium difficile infection: 0 episodes.
Dalal2023	Risk of Gastrointestinal Infections After Initiating Vedolizumab and Anti-TNF[alpha] Agents for Ulcerative Colitis	Dalal RS, Mitri J, Goodrick H, Allegretti JR	2023	Single-center retrospective cohort study	Brigham and Women’s Hospital, Massachusetts General Hospital, and affiliated hospitals, USA	UC: 805 cases (VDZ group: 195, anti-TNF group: 610 [infliximab: 332, adalimumab: 278])	VDZ group: 48 years (IQR 31-64); anti-TNF group: 35 years (IQR 26-51)	Vedolizumab therapy	195	0	195	2	Clostridium difficile infection: 2 cases (including 1 serious CDI); cytomegalovirus colitis: 0 cases.
Danese2021	Vedolizumab treatment persistence and safety in a 2-year data analysis of an extended access programme	Danese S, Subramaniam K, Van Zyl J,	2021	Multicenter prospective open-label cohort study	Multinational centers (Italy, Australia, South Africa, Belgium, etc.)	IBD: 311 cases (UC: 142, CD: 169)	UC: 47.7 ± 11.8 years; CD: 42.5 ± 11.8 years (mean ± SD)	Intravenous vedolizumab every 8 weeks (Q8W)	311	169	142		Most common AEs: gastrointestinal disorders and infections; detailed infection types and counts not reported.
Dar2024	Short-term effectiveness and safety of ustekinumab and vedolizumab in elderly and non-elderly patients with Crohn's disease: a comparative study	Lior Dar, Uria Shani, Arad Dotan, Offir Ukashi, Shomron Ben-Horin, Uri Kopylov, Asaf Levartovsky	2024	Single-center retrospective cohort study	Sheba Medical Center, Israel	CD: 166 cases (CD: 166, UC: 0). Groups: elderly VDZ group (n=69), elderly UST group (n=32), non-elderly UST group (n=65)	Elderly VDZ group: median 64 years (IQR: 60-72); elderly UST group: median 67 years (IQR: 64-74); non-elderly UST group: median 34 years (IQR: 28-42)	Standard VDZ regimen (induction and maintenance)	69	69	0	2	Infections (hospital-related): pneumonia 1 case (at 6 months). Note: non-hospitalized mild infections not reported.
DArcangelo2021	Safety of Biological Therapy in Children With Inflammatory Bowel Disease	D'Arcangelo G, Distante M, Raso T,	2021	Single-center retrospective cohort study	Pediatric Gastroenterology and Hepatology, Umberto I General Hospital, Rome, Italy	IBD: 185 cases (CD: 101, UC: 82, IBD-U: 2), including VDZ group: 18 cases (CD: 0, UC: 18, IBD-U: 0)	Age at diagnosis: 11 ± 3.5 years; age at biologic initiation: 13 ± 3.4 years	Vedolizumab therapy; detailed regimen not specified	18	0	18	10	Respiratory tract infection: 6 episodes; bronchitis: 3 episodes; perianal abscess: 1 episode. Pulmonary tuberculosis: 0 episodes; sepsis: 0 episodes; urinary tract infection: 0 episodes; Clostridium difficile infection: 0 episodes.
Dragoni2019	Long-term efficacy and safety of vedolizumab in patients with inflammatory bowel diseases: A real-life experience from a tertiary referral center	Gabriele Dragoni, Siro Bagnoli, Marco Le Grazie, et al.	2019	Single-center retrospective cohort study	IBD Referral Center, Careggi University Hospital, Florence, Italy	IBD: 49 cases (UC: 22, CD: 27)	Median: UC 58 years (IQR 38-68), CD 44 years (IQR 30-69)	Standard VDZ induction at weeks 0, 2, 6 and maintenance every 8 weeks	49	27	22	17	Upper respiratory tract infection: 13 cases; urinary tract infection: 4 cases.
Fabiszewska2021	Safety and Effectiveness of Vedolizumab for the Treatment of Pediatric Patients with Very Early Onset Inflammatory Bowel Diseases	Sylwia Fabiszewska, Edyta Derda, Edyta Szymańska, et al.	2021	Single-center retrospective cohort study	Children’s Memorial Health Institute, Warsaw, Poland	VEO-IBD: 16 cases (UC: 12, CD: 4)	Median: 33.7 months at diagnosis; 6.5 years at VDZ initiation	Weight-based VDZ (150 mg or 300 mg): standard induction at weeks 0, 2, 6 and maintenance every 8 weeks	16	4	12	1	Upper respiratory tract infection: 1 case.
Feagan2013	Vedolizumab as Induction and Maintenance Therapy for Ulcerative Colitis	Brian G. Feagan, Paul Rutgeerts, Bruce E. Sands, et al.	2013	Randomized controlled trial (RCT)	Multiple medical centers across 34 countries (lead institutions see author affiliations)	Induction phase (Cohort 1 randomized): UC 374 cases (VDZ: 225, placebo: 149). Open-label cohort (Cohort 2): UC 521 cases (VDZ only). Maintenance phase (responders): UC 373 cases (VDZ Q8W: 122, VDZ Q4W: 125, placebo: 126). Safety population: UC 895 cases (VDZ: 620, placebo: 275)	Induction Cohort 1: VDZ group 40.1 ± 13.1 years; placebo group 41.2 ± 12.5 years	Intravenous vedolizumab 300 mg: induction at weeks 0, 2, then maintenance every 8 or 4 weeks	1096	0	1096	167	Nasopharyngitis: 80 cases (12.9%); upper respiratory tract infection: 52 cases (8.4%); serious infection: 12 cases (1.9%). Other relevant events: headache (12.9%), arthralgia (9.0%), nausea (6.1%), abdominal pain (5.6%), anemia (5.6%), fatigue (5.3%), cough (5.8%).
Feagan2018	Respiratory Tract Infections in Patients With Inflammatory Bowel Disease: Safety Analyses From Vedolizumab Clinical Trials	Brian G. Feagan, Fatima Bhayat, Mona Khalid, Aimee Blake, Simon P. L. Travis	2018	Secondary analysis of randomized controlled trials (RCTs) (based on GEMINI 1, 2 and long-term safety studies)	Robarts Clinical Trials, Robarts Research Institute, Western University, Ontario, Canada; Takeda Pharmaceuticals International, Cambridge, MA, USA; Takeda Global Ltd – UK, London, UK; Translational Gastroenterology Unit, John Radcliffe Hospital, Oxford, UK	Core analysis (GEMINI 1 & 2): IBD 1731 cases (CD: 962, UC: 769). Long-term safety (LTS): IBD 2243 cases (CD: 1349, UC: 894)	GEMINI 1 & 2 pooled: VDZ group 37.5 ± 12.6 years; placebo group 39.9 ± 12.9 years	Intravenous vedolizumab 300 mg for induction and maintenance every 4 or 8 weeks	1434	814	620	66	Upper respiratory tract infection (URTI): 38.7/100 PY (~55 cases*). Types: nasopharyngitis most common (18.6/100 PY), followed by URTI (10.5/100 PY), sinusitis, pharyngitis, rhinitis. Lower respiratory tract infection (LRTI): 7.7/100 PY (~11 cases*). Types: bronchitis most common (5.5/100 PY), followed by LRTI, pneumonia. Serious infections (SAE): severe URTI 2, severe LRTI 2.
Gebeyehu2023	Ustekinumab and Vedolizumab Are Equally Safe and Effective in Elderly Crohn‘s Disease Patients	Gebeyehu GG,	2023	Multicenter retrospective cohort study	Four hospitals in Northern England, UK	CD: 125 cases	VDZ group: 68.8 ± 6.85 years	Standard VDZ induction followed by maintenance every 8 weeks	42	42	0	21	Serious infections: infusion line infection 1, pneumonia 1, pelvic sepsis 1, soft tissue infection 1. Non-serious infections: pneumonia 1, upper respiratory tract infection 11, urinary tract infection 3, gastrointestinal infection 1, mild cellulitis 1.
Holvoet2024	Safety and Effectiveness of Vedolizumab and Ustekinumab in Elderly Patients with Inflammatory Bowel Disease: A Real-Life Multicentric Cohort Study	Holvoet T, Truyens M, De Galan C, et al.	2024	Multicenter retrospective cohort study	10 collaborative centers in Belgium and Spain	IBD: 911 cases (total population), elderly subgroup: IBD 171 cases (CD: 101, UC: 70)	Elderly group: 66 (63–71) years (median, IQR)	VDZ; dose and regimen not detailed	111	49	62	15	Total infections: 15 cases (13.5%), including: non-COVID respiratory infection 8, gastrointestinal infection 4, urinary tract infection 1, COVID-19 1, Clostridium difficile infection 1. (Note: some patients had multiple infections; percentages by patient).
Huang2025	Enteric opportunistic infections in patients with inflammatory bowel disease receiving biologic therapies: a retrospective cohort study	Huang T., Kou T., Kuo C. et al.	2025	Single-center retrospective cohort study	Linkou Branch, Chang Gung Memorial Hospital, Taiwan, China	IBD: 614 cases (CD: 377, UC: 237)	VDZ group: 47.9 ± 15.1 years	Standard VDZ therapy	238	93	145	23	Total infections: 23 (9.7%), including: Clostridium difficile infection (CDI) 15 (4.13/100 PY), Clostridium innocuum infection 4 (1.10/100 PY), cytomegalovirus (CMV) colitis 8 (3.4%).
Hupé2020	Compared efficacy and safety of vedolizumab and infliximab in ulcerative colitis after failure of a first subcutaneous anti-TNF agent: a multicentre cohort study	Hupé M, Rivière P, Nancy S, et al.	2020	Multicenter retrospective cohort study	12 centers in France	UC: 225 cases	Overall: 42.7 ± 16.7 years	VDZ: standard induction 300 mg at weeks 0, 2, 6, maintenance every 8 weeks; intensification to every 4 weeks allowed	71	0	71	4	Total infections: 4 cases: 2 infections, 1 xeroderma, 1 neurological symptom. Infection types not specified.
Hyams2022	Pharmacokinetics, Safety and Efficacy of Intravenous Vedolizumab in Paediatric Patients with Ulcerative Colitis or Crohn's Disease: Results from the Phase 2 HUBBLE Study	Jeffrey S. Hyams, Dan Turner, et al.	2022	International multicenter, randomized, dose-finding, Phase II clinical trial	Multinational centers including USA, Israel, Hungary, Poland, France, UK	IBD: 89 cases (CD: 45, UC: 44)	Weight ≥30 kg: 13.5 ± 2.5 years; weight <30 kg: 7.6 ± 3.2 years	Intravenous vedolizumab: weight-based low/high dose: ≥30 kg: 150/300 mg; <30 kg: 100/200 mg	89	45	44	14	Overall infection rate (UC+CD, ≥30kg): 23/48 (47.9%). Most common: viral infection (5/48, 10.4%); otitis, nasopharyngitis, pharyngitis or URTI: 3/48 each (6.3%). <30kg (UC+CD): 13/40 (32.5%). Only URTI, respiratory infection, viral infection reported >1 case. No PML.
Kaku2025	Comparative Effectiveness of Ustekinumab and Vedolizumab as Maintenance Therapy After Tacrolimus-Induced Improvement in Patients with Acute Severe Ulcerative Colitis: A Retrospective Cohort Study	Koji Kaku, Toshiyuki Sato, et al.	2025	Single-center retrospective cohort study	Hyogo College of Medicine Hospital, Japan	ASUC (UC): 51 cases	UST group: 35.0 years [27.0, 54.0]; VDZ group: 35.0 years [29.3, 50.8] (median [IQR])	Intravenous vedolizumab 300 mg: induction at weeks 0, 2, 6, then 300 mg maintenance every 8 weeks	22	0	22	2	Confirmed infectious events: upper respiratory tract infection 2 cases.
Khan2021	Incidence of Infections and Malignancy Among Elderly Male Patients with IBD Exposed to Vedolizumab, Prednisone, and 5-ASA Medications: A Nationwide Retrospective Cohort Study	Khan, Pernes, Weiss,	2021	National retrospective cohort study	Veterans Affairs Health System (VAHS), USA	Elderly (≥65 years) IBD patients: 497 cases (VDZ group: 213, 5-ASA group: 186, steroid group: 98)	VDZ group: 71.5 ± 4.7 years	Vedolizumab therapy; combination with immunosuppressants in some patients	213	110	103	49	Mild infections: upper respiratory tract infection (including pharyngitis/sinusitis) 8, Clostridium difficile infection 6, cellulitis 4, urinary tract infection 6, acute bronchitis 3, herpes zoster 2, other infections 5. Serious infections: pneumonia 4, cellulitis 3, Clostridium difficile infection 3, osteomyelitis 3, sepsis 1, other infections 1.
Khan2025	Comparative Risk of Serious Infections Associated With Treatment of Inflammatory Bowel Disease	Khan N, Mahmud N, Patel M, et al.	2025	National retrospective cohort study	Veterans Health Administration (VAHS), USA	IBD: 14,554 cases	VDZ group: median age 57 years (IQR 40-69)	Standard VDZ therapy	2747	1267	1480	153	Infection-related hospitalization rate: 6.45/1000 PY. VDZ group: highest gastrointestinal infection rate (2.84/1000 PY). Estimated from Table 2: ~106 serious infection hospitalizations, ~47 gastrointestinal infections.
Kobayashi2019	A Phase 1, Multiple-Dose Study of Vedolizumab in Japanese Patients With Ulcerative Colitis	Kobayashi K, Suzuki Y, Watanabe K, Oda K, Mukae M, Yamada A, Yamagami H, Nishimura A, Okamoto H	2019	Open-label Phase I clinical trial	Japan	UC: 9 cases	Mean 44.7 years (range 21-70)	VDZ intravenous infusion 150 mg or 300 mg on days 1, 15, 43	9	0	9	4	Treatment-related AEs: 12 (9 in 150mg group, 3 in 300mg group). Specific infection: nasopharyngitis (300mg group, 4 cases, unrelated to drug). Serious AEs: colonic dysplasia (150mg group, 1), intestinal obstruction (300mg group, 1).
Kochar2022	Vedolizumab Is Associated With a Lower Risk of Serious Infections Than Anti-Tumor Necrosis Factor Agents in Older Adults	Kochar B, Pate V, Kappelman MD, Long MD, Ananthakrishnan AN, Chan AT, Sandler RS	2022	Retrospective cohort study (new-user active comparator design)	USA (Medicare Database)	Elderly IBD: 1,632 cases (anti-TNF: 1,152, VDZ: 480)	Both groups: median age 71 years (IQR 68–76)	Standard VDZ therapy	480	274	206		Most common infections: sepsis, Clostridium difficile infection, pneumonia, influenza. Counts not reported separately for CD/UC.
Kopylov2019	Effectiveness and safety of vedolizumab for maintenance treatment in inflammatory bowel disease—The Israeli real world experience	Uri Kopylov, Irit Avni-Biron, Yulia Ron, Benjamin Koslowsky, Matti Waterman, Saleh Daher, Bella Ungar, Doron Schwartz, Eran Zittan, Michal Openhaim, Henit Yanai, Nitsan Maharshak, Ariella Bar Gil Shitrit, Timna Naftali, Rami Eliakim, Yehuda Chowers, Shomron Ben-Horin, Iris Dotan	2019	Multicenter retrospective cohort study	Nine IBD centers in Israel	IBD: 193 cases (CD: 133, UC: 60)	CD: 40 years (29-57, IQR); UC: 36 years (30-49, IQR)	Intravenous vedolizumab 300 mg: induction at weeks 0, 2, 6, maintenance every 8 weeks; interval shortened in some patients	193	133	60	8	Infection-related AEs over 52 weeks reported (Table 3). Counts: CD: arthralgia 2, encephalitis 1, hearing loss 1, infusion reaction 1, nasopharyngitis 3, peripheral edema 1, rash 1; UC: dyspnea 1, headache 1. Note: infectious events mixed with other AEs; total infections not listed separately. “Total infections 8” is conservative count of probable infections (encephalitis, nasopharyngitis); data …
Lee2021	Standard and modified vedolizumab dosing is effective in achieving clinical and endoscopic remission in moderate-severe Crohn's disease	Lee, SD; Singla, A; Clark-Snustad, K	2021	Single-center retrospective cohort study	University of Washington Medical System, USA	CD: 226 cases	41.5 ± 15.5 years	After standard VDZ induction: standard maintenance 300 mg IV every 8 weeks or modified maintenance 300 mg IV every 4 or 6 weeks	226	226	0	170	Total infections: 170 (standard dose 142, modified dose 28); most common types not broken down in tables. Infection-related SAEs: 26.1%.
Loftus2020	Long-term safety of vedolizumab for inflammatory bowel disease	Loftus EV Jr, Feagan BG, Panaccione R, et al.	2020	Long-term safety extension study (single-arm, open-label)	International multicenter (39 countries, approximately 400 centers)	IBD: 2243 cases (UC: 894, CD: 1349)	UC: 41.2 ± 13.6 years; CD: 37.8 ± 12.7 years	VDZ 300 mg IV every 4 weeks	2243	1349	894	1528	Common infections in UC: nasopharyngitis 28.2%, upper respiratory tract infection 18.6%, urinary tract infection 5%. Common infections in CD: nasopharyngitis 25.4%, upper respiratory tract infection 15.8%. Other types: Clostridium difficile infection (UC 2.9%, CD 1.6%), salmonellosis, giardiasis, primary tuberculosis.
Louis2025	Long-Term Safety of Vedolizumab in Patients With Ulcerative Colitis/Crohn's Disease: A Prospective Observational Study	Edouard Louis	2025	Multicenter prospective observational cohort study	344 centers across 21 countries	IBD: 5008 cases (UC: 2127, CD: 2881)	VDZ group: 44.5 ± 16.3 years	Standard VDZ therapy according to local prescribing information	2502	1141	1361	327	Total serious and opportunistic infections: 327 events (UC 155, CD 172). Types and counts (Tables 3,4): gastrointestinal infection 184 (UC 69, CD 115), upper/lower respiratory tract infection 428 (UC 221, CD 207), Clostridium difficile infection 18 (UC 10, CD 8), pneumonia 20, sepsis 14, perianal abscess 25, intra-abdominal abscess 13, other infections (UTI, nasopharyngitis, etc.) partially liste…
Lukin2022	Comparative Safety and Effectiveness of Vedolizumab to Tumor Necrosis Factor Antagonist Therapy for Ulcerative Colitis	Dana Lukin, David Faleck, Ronghui Xu, et al.	2022	Multicenter retrospective cohort study	Multiple academic medical centers in North America	UC: 722 cases	VDZ group: median not reported; TNF group: median not reported; overall cohort: median 39 years (IQR 28-53)	Standard vedolizumab therapy	454	0	454	21	Total serious infections: 21. Details: Clostridium difficile infection 7, respiratory tract infection 6, herpes zoster 0, other infections (CMV, pyelonephritis, atypical mycobacterial infection, etc.) 8.
Mantzaris2024	Effectiveness and safety of vedolizumab and infliximab in biologic-naive patients with Crohn's disease: results from the EVOLVE study	Gerasimos J. Mantzaris, Brian Bressler, Shashi Adsul, et al.	2024	Multicenter retrospective cohort study	Multiple hospitals and clinics in Canada, Greece, USA	Crohn’s disease (CD): 167 cases included in analysis dataset after screening (VDZ group: 101, IFX group: 66); adjusted analysis (after IPW): 162 cases (VDZ group: 99, IFX group: 63).	VDZ group: 49.1 ± 16.4 years; IFX group: 37.6 ± 13.0 years	Standard induction and maintenance with vedolizumab (originator and biosimilar)	99	99	0	4	Serious adverse events (SAEs, any cause): 4 (2 malignancies, 1 each other). Serious infections (SIs): rate 10.8/1000 PY (adjusted); exact counts not reported, estimable from rate and PY. Reported infectious SAEs: gastrointestinal infection, lower respiratory tract infection.
Meng2024	Effectiveness and safety of vedolizumab and infliximab in biologic-naïve patients with moderate-to-severe ulcerative colitis: A multicenter, retrospective cohort study	Meng RP, Huang BB, Wei YL, et al.	2024	Multicenter retrospective cohort study	Three tertiary hospitals in Southwest China (Xinqiao Hospital, Daping Hospital, Army Medical University; Second Affiliated Hospital of Chongqing Medical University)	UC: 122 cases (all moderate-to-severe UC)	VDZ group: median 49 years (IQR 33-55.6)	Intravenous VDZ: induction at weeks 0, 2, 6, then maintenance every 8 weeks	57	0	57	3	Total infections: 3 cases: Clostridium difficile infection 2, Epstein-Barr virus infection 1.
Meserve2019	Retrospective Analysis of Safety of Vedolizumab in Patients With Inflammatory Bowel Diseases	Joseph Meserve, Satimai Aniwan, Jenna L. Koliani-Pace, et al.	2019	Multicenter retrospective cohort study	A consortium of 14 medical centers in the USA	IBD: 1087 cases (CD: 650, UC: 437)	Median 37 years (IQR 27-53)	Standard VDZ therapy (intravenous infusion)	1087	650	437	68	Total serious infections: 68 (rate 7.9/100 PYE): gastrointestinal infection 31 (Clostridium difficile 21, CMV colitis 4, etc.), respiratory tract infection 14 (pneumonia 7, sinusitis 5, etc.), abscess 10, bacterial sepsis 2, skin infection 3, herpes zoster 2, urinary tract infection 2, transverse myelitis 1, meningitis 1, microperforation post-colonoscopy 1, cholangitis 1.
Na2024	Efficacy of Second-Line Biological Therapies in Moderate to Severe Ulcerative Colitis Patients with Prior Exposure to Anti-Tumor Necrosis Factor Therapy: A Retrospective Multi-Center Study	Na, J.-E. et al.	2024	Multicenter retrospective cohort study	Five general/tertiary hospitals in South Korea	UC: 70 cases (CD: 0, UC: 70)	Baseline age similar across groups; see Table 1 for details	Intravenous vedolizumab 300 mg: induction at weeks 0, 2, 8, then maintenance every 8 weeks	40	0	40	0	No detail infectious events reported.
Naganuma2025	First-line biologics as a treatment for ulcerative colitis: a multicenter randomized control study	Naganuma M, Shiga H, Shimoda M, et al.	2025	Multicenter, randomized, open-label trial	20 medical institutions in Japan	UC: 104 cases (CD: 0, UC: 104)	Median age: VDZ group 50.5 years; see Table 1	Intravenous vedolizumab 300 mg at weeks 0, 2, 6, 14, 22	36	0	36	3	Total infections: 3 cases: COVID-19 2, hand-foot-mouth disease 1.
Novello2020	Case-matched Comparison of Postoperative Outcomes Following Surgery for Inflammatory Bowel Disease A	Novello Matteo, Stocchi Luca, et al.	2020	Single-center case-matched retrospective cohort study	Colorectal Surgery, Cleveland Clinic, USA	IBD: total 980 cases, 190 cases successfully matched (95 pairs)	Mean or median not reported (matching: age ±5 years)	Vedolizumab use within 12 weeks before surgery	95	44	51	12	Total infections: 12 cases: surgical site infection (SSI) 7 (superficial 5, organ space 0), pneumonia 3, intra-abdominal abscess 2, pelvic abscess 1.
Pabla2022	Safety and Efficacy of Vedolizumab Versus Tumor Necrosis Factor α Antagonists in an Elderly IBD Population: A Single Institution Retrospective Experience	Pabla, Baldeep S. et al.	2022	Single-center retrospective cohort study	IBD Center, Vanderbilt University Medical Center, USA	IBD: 212 cases (CD: 131, UC: 78, IC: 3)	VDZ group: median 67.7 years (IQR 63.6-72.2); anti-TNF group: median 65.5 years (IQR 62.6-69.5)	Standard vedolizumab therapy	108	61	46	11	Total infections: 11 cases: pneumonia 5, pyelonephritis 3, urinary tract infection 1, chronic sinusitis 1, bacteremia 1. Discrepancy due to 1 unspecified colitis.
Pulusu2020	Vedolizumab for ulcerative colitis: Real world outcomes from a multicenter observational cohort of Australia and Oxford	Pulusu SSR, Srinivasan A, Krishnaprasad K, et al.	2020	Multicenter retrospective cohort study	14 centers in Australia and Oxford, UK	UC: 303 cases	Median 35 years (range 16-84)	Standard intravenous VDZ induction 300 mg at weeks 0, 2, 6, then maintenance every 8 weeks	303	0	303	21	Total infections: 21. Respiratory complications 9 (sinusitis 4, URTI 2, nasopharyngitis 1, pharyngitis 1, pneumonia 1). Gastrointestinal infection 8 (Clostridium difficile 4, Strongyloides 1, Campylobacter 1, Salmonella 1, gluteal abscess 1). Serious infections 2 (CMV-associated hemophagocytic syndrome 1, Klebsiella sepsis 1). Oral candidiasis 1.
Roberti2020	Safety profiles of biologic agents for inflammatory bowel diseases: a prospective pharmacovigilance study in Southern Italy	Roberti R, Iannone LF, Palleria C,	2020	Multicenter prospective cohort study	Six tertiary gastroenterology centers in Southern Italy (Calabria and Sicily)	IBD: 623 cases (CD: 352, UC: 271)	Overall: 45.2 ± 15.9 years	Intravenous vedolizumab (VED)	73	29	44	16	Total infections: 16 cases, including: cytomegalovirus infection 2, herpesvirus infection 17, pyelonephritis 1, subcutaneous abscess 1, oral abscess 2, cystitis 1, Clostridium difficile infection 1, tinea versicolor 1. Note: counts by SOCPT; some patients had multiple infections.
Sachar2023	Safety and Efficacy of Ustekinumab and Vedolizumab Among Older Adults With Inflammatory Bowel Disease	Sachar M, Rojanasopondist P, Beaty W, et al.	2023	Single-center retrospective cohort study	NYU Langone Health, USA	IBD: 948 cases (CD: 548, UC: 367, IBD-U: 33)	VDZ group: mean 41.5 years (SD 17.2)	Initiation of VDZ or UST therapy	403	152	238	53	Total serious infections: 38 (hospitalized); types not broken down. Total non-serious AEs: 51, including non-hospitalized infection 15, arthralgia 10, infusion/injection site reaction 20, abscess 5, nausea 1.
Sandborn2020	Efficacy and Safety of Vedolizumab Subcutaneous Formulation in a Randomized Trial of Patients With Ulcerative Colitis	Sandborn WJ, Baert F, Danese S,	2020	Randomized, double-blind, double-dummy, placebo-controlled trial (RCT)	29 countries, 141 centers	UC: 383 cases (induction phase), 216 cases (maintenance randomization)	VDZ SC group: 38.1 ± 13.1 years; VDZ IV group: 41.6 ± 14.1 years; placebo group: 39.4 ± 11.7 years	Subcutaneous vedolizumab 108 mg every 2 weeks	106	0	106	39	Most common infections (≥5%): nasopharyngitis 11 (10.4%), upper respiratory tract infection 10 (9.4%). Other infections (Table 4, S9): intra-abdominal and gastrointestinal infection 5 (4.7%) (gastroenteritis 2, perianal abscess 2, peritonitis 1), sinusitis 1 (0.9%), urinary tract infection 0.
Shashi2020	Efficacy and safety of vedolizumab in elderly patients with inflammatory bowel disease: a matched case-control study	Preeti Shashi, Dharmesh Gopalakrishnan, Malav P. Parikh, et al.	2020	Matched case-control study	Cleveland Clinic Foundation, USA	IBD: 25 (elderly group) + 100 (control group) = 125 cases (CD: 80, UC: 45)	Elderly group: 69.5 ± 8.4 years; control group: 40.0 ± 24.4 years	Vedolizumab therapy; detailed regimen not specified	125	80	45	11	Specific infection types not described in detail; only overall infection rate reported. Infection reported as one adverse event.
Shelton2015	Efficacy of vedolizumab as induction therapy in refractory IBD patients: A multicenter cohort	Shelton, E. et al.	2015	Multicenter cohort study (prospective & retrospective)	Massachusetts General Hospital, Brigham and Women’s Hospital, USA	IBD: 172 cases (CD: 107, UC: 59, IBD-U: 6)	40.0 ± 13.8 years	Intravenous vedolizumab 300 mg at weeks 0, 2, 6, 14	172	107	59	18	Total adverse events: 18. Infection-related: 1. Hospitalization: 4 (2 for IV steroids, 1 for nausea/abdominal pain, 1 for colectomy for refractory disease). 2. Infusion reaction: 1 (week 6). 3. Infectious complication: 1 (Salmonella gastroenteritis). 4. Progressive perianal disease/abscess: 3 (1 complex fistula, 2 new perianal abscess). Other AEs not classified as infection. Includes 6 patients w…
Singh2016	Multi- Center Experience of Vedolizumab Effectiveness in Pediatric Inflammatory Bowel Disease	Singh, N. et al.	2016	Multicenter retrospective cohort study	Three tertiary pediatric IBD centers in the USA	IBD: 52 cases (CD: 30, UC: 22)	Median 14.9 years (range 7-17)	Intravenous vedolizumab 300 mg or 5–6 mg/kg at weeks 0, 2, 6, then every 8 weeks	52	30	22	0	Serious infections/infusion reactions: 0 cases. Documented: no infusion reactions or serious adverse events/infections.
Singh2022	Comparative Outcomes and Safety of Vedolizumab vs Tumor Necrosis Factor Antagonists for Older Adults With Inflammatory Bowel Diseases	Singh, S. et al.	2022	Comparative effectiveness study with new-user active comparator design (based on national registry)	Danish National Patient Registry	IBD: 754 cases (VDZ group: 377, TNFi group: 377)	VDZ group: 61.2 ± 8.3 years; TNFi group: 61.3 ± 8.1 years	Vedolizumab therapy	377	177	200	26	Total serious infections: 26 (rate 9.0/100 PY). Specific types not reported.
Singh2023	Comparative Safety and Effectiveness of Biologic Therapy for Crohn‘s Disease: A CA-IBD Cohort Study	Singh S, Kim J, Luo J, et al.	2023	Multicenter retrospective cohort study	Five healthcare systems in California, USA	CD: 2965 cases	VDZ group: mean 40.6 years	Initiation of new biologic (anti-TNF, VDZ, or UST)	221	221	0	7	Total serious infections: 7 (hospitalized, excluding intra-abdominal and perianal abscess). Specific types not reported.
Stallmach2016	Vedolizumab provides clinical benefit over 1 year in patients with active inflammatory bowel disease - a prospective multicenter observational study	A. Stallmach, C. Langbein, R. Atreya, et al.	2016	Prospective multicenter observational study	Nine centers in Germany	IBD: 127 cases (CD: 67, UC: 60)	CD median 37 years (18-75); UC median 40.5 years (19-69)	VDZ 300 mg IV: induction at weeks 0, 2, 6, then maintenance every 8 weeks	127	67	60	29	Total adverse events: 115 episodes, including 29 infectious episodes. Serious infections: pneumonia 2, bronchitis 2.
Vermeire2022	Efficacy and Safety of Subcutaneous Vedolizumab in Patients With Moderately to Severely Active Crohn's Disease: Results From the VISIBLE 2 Randomised Trial	Séverine Vermeire, Geert D'Haens, Filip Baert, Silvio Danese, Taku Kobayashi, Edward V. Loftus Jr, Siddharth Bhatia, Christian Agboton, Maria Rosario, Chunlin Chen, Wenwen Zhang, Krisztina Kisfalvi, William J. Sandborn	2022	Multicenter, randomized, double-blind, placebo-controlled trial (RCT)	30 countries worldwide, 169 centers	Crohn’s disease (CD): 410 cases	VDZ SC group: 38.2 ± 13.9 years; placebo group: 36.1 ± 12.9 years (see Table 1)	VDZ 300 mg IV induction at weeks 0, 2; week 6 responders randomized to VDZ 108 mg SC Q2W maintenance up to week 50	275	275	0	86	Total infections: 86. Types: nasopharyngitis 25 (9.1%), upper respiratory tract infection 17 (6.2%), abdominal and gastrointestinal infection 11 (4.0%), Clostridium difficile infection 1 (moderate). Serious infections leading to discontinuation: perianal abscess 1 (moderate), intestinal abscess 1 (severe).
Watanabe2020	Effects of vedolizumab in Japanese patients with Crohn’s disease a prospective, multicenter, random	Kenji Watanabe	2020	Randomized, double-blind, placebo-controlled, Phase III trial	77 centers in Japan	CD: induction phase VDZ group 79 cases, placebo group 78 cases; maintenance phase VDZ group 12 cases, placebo group 12 cases	Induction: VDZ group 33.9 ± 12.3 years; placebo group 32.6 ± 10.9 years	VDZ 300 mg IV: induction at weeks 0, 2, 6, then maintenance every 8 weeks	91	91	0	4	Induction phase: infectious enterocolitis 4 cases.
White2020	Experiences of using vedolizumab in the treatment of inflammatory bowel disease in the east Midlands UK - a retrospective observational study	Jonathan R. White	2020	Multicenter retrospective observational study	Seven hospitals in the East Midlands, UK	IBD: 192 cases (CD/IBD-U: 105, UC: 87)	Overall: 44.6 ± 16.1 years	Standard VDZ induction and maintenance: 300 mg at weeks 0, 2, 6, then every 8 weeks	192	105	12	12	Infections recorded in total AEs (types not broken down in Table 4); text: ~9% hospitalized for infection, respiratory tract infection most common.
Wiken2023	Switching from intravenous to subcutaneous vedolizumab maintenance treatment in patients with inflammatory bowel disease followed by therapeutic drug monitoring	Thea H. Wiken	2023	Prospective single-center cohort study	Department of Gastroenterology, Oslo University Hospital, Norway	IBD: 108 cases (CD: 57, UC: 51)	Median at diagnosis (range): 23 (4-80) years; median at enrollment (range): 40 (20-86) years	Switch from intravenous (IV) to subcutaneous (SC) vedolizumab maintenance	108	57	51	21	Infection types and counts: abscess/fistula 4, recurrent Clostridium difficile 1, fever 2, food poisoning 1, upper respiratory tract infection 3, urinary tract infection 1, sinusitis 1, pneumonia/pneumothorax 1.
Wils2025	Subcutaneous vedolizumab dose intensification in inflammatory bowel disease patients: the OPTI-VEDO multicenter study from the GETAID	Wils P, Altwegg R, Buisson A, et al.	2025	Multicenter retrospective study	25 centers in France and Belgium (GETAID network)	IBD: 154 cases (UC: 102, CD: 52)	UC group: median 40 years (IQR 29-52); CD group: median 36 years (IQR 30-51)	Subcutaneous VDZ dose intensification: 108 mg weekly or 216 mg every 2 weeks	154	52	102	2	Total adverse events: 10: injection site reaction 6, arthralgia 1, constipation 1, pneumonia (serious) 1, angioedema (allergic) 1. Infection-related: 2 (pneumonia 1, possible local infection in injection site reaction not confirmed).
Yang2023	Comparative effectiveness of ustekinumab vs. vedolizumab for anti-TNF-naive or anti-TNF-exposed Crohn's disease: a multicenter cohort study	Hangsheng Yang, Zhaopeng Huang, Miao Li, et al.	2023	Multicenter retrospective cohort study	Six hospitals in China (The Sixth Affiliated Hospital, Sun Yat-sen University, etc.)	CD: 536 cases	VDZ group: 34.6 ± 10.9 years; UST group: 33.3 ± 11.6 years	Standard intravenous administration: 300 mg induction at weeks 0, 2, 6, then maintenance every 8 weeks	150	150	0	3	Clostridium difficile enterocolitis: 3 cases.
